# Supplementary material for: Comparison of Gonadotropin-Releasing Hormone versus Estrogen-Based Fixed-Time Artificial Insemination Protocols in Grazing Bos taurus Suckled Beef Cows
Source: Animals (Basel). 2023 Sep 4;13(17):2803. doi: 10.3390/ani13172803 (PMC10487215; doi:10.3390/ani13172803)
Supplement: Supplementary file 1 [file animals-13-02803-s001.zip]

Archive with 1 entries (1 files):
- animals-2566948-supplementary.pdf
